# Supplementary material for: Rehabilitation after Hip Fracture Surgery: A Survey on Italian Physiotherapists’ Knowledge and Adherence to Evidence-Based Practice
Source: Healthcare (Basel). 2023 Mar 8;11(6):799. doi: 10.3390/healthcare11060799 (PMC10048225; doi:10.3390/healthcare11060799)
Supplement: Supplementary file 1 [file healthcare-11-00799-s001.zip]

Archive with 1 entries (1 files):
- healthcare-2244534-supplementary.pdf
